# Supplementary material for: Clade Ib Mpox in the Democratic Republic of the Congo (DRC): Clinical and Virological Report of the First Case in Kinshasa, the Capital City
Source: Viruses. 2025 Sep 30;17(10):1327. doi: 10.3390/v17101327 (PMC12568009; doi:10.3390/v17101327)
Supplement: Supplementary file 1 [file viruses-17-01327-s001.zip]

Archive with 1 entries (1 files):
- viruses-3839878-supplementary.pdf
